# Supplementary material for: Effects of Thiamethoxam-Dressed Oilseed Rape Seeds and Nosema ceranae on Colonies of Apis mellifera iberiensis, L. under Field Conditions of Central Spain. Is Hormesis Playing a Role?
Source: Insects. 2022 Apr 9;13(4):371. doi: 10.3390/insects13040371 (PMC9032297; doi:10.3390/insects13040371)
Supplement: Supplementary file 1 [file insects-13-00371-s001.zip]

Archive with 1 entries (1 files):
- insects-1662776-supplementary.pdf
